# Supplementary material for: Physiologically based pharmacokinetic model of renally cleared antibacterial drugs in Chinese renal impairment patients
Source: Biopharm Drug Dispos. 2021 Jan 12;42(1):24–34. doi: 10.1002/bdd.2258 (PMC7898311; doi:10.1002/bdd.2258)
Supplement: Supplementary file 2 — Supplementary Material [file BDD-42-24-s002.xlsx]

## Sheet: Sheet1
ID	Age	Sex	Height	Weight	serum creatinine（umol/l)	GFR
1	52	female	152	56	604	28.76
2	65	male	172	80	199	21.35
3	80	male	158	57	418	20.17
4	47	male	171	83	264	71.02
5	67	female	156	55	329	29.46
6	78	male	172	75	398	21.29
7	66	male	162	50	153	48.38
8	39	female	148	45	282	40.21
9	63	female	158	58	420	15.62
10	66	female	153	49	542	19.58
11	42	female	155	40	215	53.71
12	86	male	160	55	427	13.12
13	62	male	172	72	477	10.76
14	31	female	158	49	666	26.94
15	45	male	169	66	231	45.26
16	75	female	158	65	520	9.79
17	81	male	168	59	451	17.32
18	80	male	168	59	311	29.84
19	66	male	168	78	537	17.91
20	66	male	169	58	238	20.88
21	27	male	174	54	434	38.87
22	28	male	174	54	525	43.15
23	28	male	174	54	671	49.86
24	29	male	174	54	650	50.54
25	53	male	165	83	70	78.04
26	53	male	170	81	522	22.64
27	32	female	159	57	105	55.77
28	78	male	166	64	289	23.82
29	59	female	160	76	127	39.23
30	49	female	157	46	788	13.74
31	80	male	165	50	446	20.13
32	58	male	170	78	113	64.97
33	60	female	165	70	559	19.08
34	79	male	165	52	157	21.58
35	61	female	150	48	644	11.5
36	41	male	173	70	134	55.8
37	67	male	170	75	616	7.19
38	64	female	155	60	181	22.81
39	41	male	167	68	166	49.7
40	63	male	172	40	289	33.46
41	53	male	163	67	307	31.69
42	47	male	174	76	252	40.27
43	65	female	150	44	1010	14.43
44	62	male	165	65	90	59.87
45	61	male	165	65	92	72.51
46	66	male	168	56	258	31.03
47	73	male	168	56	601	33.44
48	45	male	168	57	929	10.91
49	75	male	160	79	182	30.02
50	77	female	150	51	621	15.89
51	81	male	168	74	91	50.2
52	66	male	165	68	230	50.37
53	74	male	170	61	136	36.54
54	67	male	168	55	1162	11.56
55	65	male	174	73	156	38.66
56	78	male	160	49	487	24.13
57	78	male	161	56	189	34.49
58	42	female	150	50	754	32.41
59	58	male	170	62	146	46.62
60	46	male	170	65	431	24.21
61	46	male	170	65	477	44.24
62	75	male	172	64	842	16.93
63	80	male	160	59	760	23.72
64	59	female	152	45	328	25.62
65	64	male	165	74	1156	10.26
66	39	female	159	45	419	23.78
67	37	female	159	45	209	35.94
68	73	female	152	50	599	21.22
69	72	male	158	54	432	23.36
70	42	female	153	47	505	11.32
71	53	male	162	70	109	29.38
72	69	male	165	70	455	2.8
73	68	male	165	70	435	22.24
74	60	male	174	65	719	21.32
75	51	female	158	39	712	18.78
76	51	male	171	90	1181	8.01
77	50	male	171	90	555	18.34
78	49	male	171	90	482	26.06
79	69	male	178	58	669	7.15
80	38	female	150	40	742	10.77
81	36	female	161	62	223	31.31
82	82	male	155	64	143	25.38
83	49	male	170	68	225	34.09
84	54	male	175	84	129	56.23
85	63	male	160	71	343	33.01
86	72	female	160	58	311	26.81
87	73	female	160	58	481	27.81
88	72	female	160	58	441	30.51
89	43	male	166	58	1018	10.24
90	72	male	172	81	150	39.82
91	76	male	166	55	266	27.09
92	74	male	165	47	160	73.45
93	60	male	168	59	388	16.36
94	58	male	166	68	105	68.8
95	27	female	161.79	60.17	758	19.74
96	81	male	160	74	570	13.26
97	41	male	165	79	191	37.43
98	35	female	160	59	141	59.92
99	45	male	168	64	682	15.23
100	55	male	169	63	386	23.56
101	37	female	162	68	606	11.26
102	48	male	175	65	171	31.13
103	47	male	175	65	126	40.23
104	46	male	175	65	196	43.66
105	29	female	158	57	361	38.32
106	67	female	160	80	419	12.45
107	58	male	165	56	195	35.47
108	50	male	159	69	227	50.71
109	78	male	168	80	941	9.07
110	82	male	161.79	60.17	315	40.98
111	57	male	164	80	229	32.27
112	78	female	150	37	326	42.1
113	38	male	160	73	255	23.11
114	37	male	160	73	331	30.52
115	77	male	160	63	217	52.01
116	35	male	169	80	203	52.31
117	54	female	156	62	664	20.6
118	52	female	156	62	227	33.68
119	73	female	158	62	352	14.57
120	71	female	153	53	515	10.17
121	69	female	153	53	436	14.37
122	68	female	153	53	368	22.88
123	75	female	158	49	518	11.5
124	61	female	160	67	139	46.93
125	59	female	160	65	107	68.89
126	46	female	156	50	158	54.42
127	27	male	173	65	58	97.17
128	73	male	163	43	363	23.44
129	72	male	172	71	118	40.07
130	49	male	166	72	272	27.11
131	52	female	156	75	544	13.76
132	65	male	168	50	468	11.14
133	76	male	170	80	535	9.49
134	75	female	156	53	273	25.39
135	61	female	150	52	616	15.46
136	40	male	168	95	180	57.99
137	66	female	155	45	270	24.24
138	72	male	155	58	163	55.12
139	78	male	160	41	419	14.12
140	64	female	160	65	366	11.17
141	45	male	170	81	585	21.88
142	62	male	172	74	108	46.31
143	72	male	162	71	633	16.48
144	61	male	168	74	645	16.8
145	74	female	147	51	485	12.94
146	25	male	165	58	88	76.84
147	53	female	158	66	848	7.54
148	59	female	156	57	197	36.15
149	48	female	155	70	415	18.28
150	65	female	150	50	534	12.03
151	45	male	160	60	786	41.55
152	71	male	164	46	630	8.24
153	71	male	164	54	725	22
154	67	male	164	54	158	45.19
155	80	male	160	55	545	18.21
156	53	male	164	64	503	23.12
157	50	male	173	82	207	58.96
158	65	male	172	90	525	23.59
159	51	male	170	72	757	19.03
160	27	female	152	41	1094	8.32
161	42	female	158	70	254	36.85
162	50	male	174	61	487	18.81
163	51	male	165	52	819	32.09
164	42	female	153	60	475	23.95
165	59	female	155	48	676	13.8
166	31	male	175	89	788	9.53
167	66	female	158	60	208	15.39
168	48	male	168	58	919	7.15
169	48	male	169	72	602	10.64
170	56	male	160	60	156	42.62
171	26	male	162	64	111	81.77
172	69	female	153	50	198	27.63
173	66	female	145	39	343	24.73
174	76	male	165	55	291	25.19
175	57	female	152	44	731	13.06
176	55	female	150	46	494	20.29
177	41	male	173	75	867	16.95
178	61	female	157	70	587	10.34
179	80	male	165	57	160	28.59
180	70	female	153	50	341	26.17
181	72	male	170	62	442	16.5
182	31	male	175	83	1323	11.77
183	72	male	158	38	395	25.52
184	45	female	152	49	765	37.75
185	46	female	153	60	161	39.06
186	45	female	153	59	162	49.18
187	44	female	153	59	180	53.61
188	43	female	153	69	105	57.91
189	70	female	150	49	687	15.38
190	65	male	170	57	180	41.35
191	32	female	164	56	219	31.17
192	34	male	173	68	644	45.02
193	33	male	173	68	233	53.71
194	52	male	163	58	1437	8.59
195	60	male	163	56	344	51.11
196	40	female	150	40	103	45.07
197	42	female	150	40	110	50.88
198	61	female	156	50	340	4.93
199	59	female	156	50	279	24.74
200	54	female	153	80	679	19.65
201	52	female	153	80	439	22.83
202	50	female	153	80	183	49.41
203	76	male	175	80	573	9.45
204	54	male	170	75	661	14.49
205	64	male	165	56	349	24.13
206	71	male	170	61	433	5.21
207	58	female	156	54	347	19.79
208	48	female	148	46	637	6.1
209	47	female	150	46	416	7.33
210	33	male	170	80	126	72.26
211	49	male	160	65	760	15.27
212	57	male	176	74	239	53.77
213	74	female	160	57	530	10.97
214	53	female	158	62	952	5.39
215	48	male	160	72	625	16.64
216	40	male	168	52	1374	18.07
217	74	female	155	50	837	9.17
218	45	female	165	60	473	12.6
219	46	male	180	66	432	34.04
220	65	female	150	40	930	16.75
221	63	female	150	40	147	59.51
222	66	male	168	79	181	33.57
223	29	male	165	58	183	59.52
224	44	male	165	65	134	70.84
225	56	male	163	60	587	13.88
226	57	female	156	60.17	455	35.6
227	41	male	166	68	78	100.07
228	26	male	173	72	851	33.46
229	48	female	155	50	164	49.73
230	48	male	160	73	559	14.78
231	46	male	160	73	423	22.24
232	43	male	160	73	141	46.96
233	33	male	170	89	107	68.68
234	27	female	158	45	724	7.28
235	26	female	156	46	198	44.8
236	72	male	160	50	709	12.81
237	69	male	160	50	636	14.73
238	46	female	160	61	167	32.31
239	41	male	170	70	94	77.2
240	31	female	163	51	158	39.26
241	82	male	163	67	490	11.76
242	49	male	160	65	560	15.23
243	42	male	165	65	302	24.56
244	38	female	140	31	172	41.64
245	49	female	150	45	474	21.15
246	41	male	167	71	692	28.37
247	41	male	167	71	582	33.82
248	70	female	156	59	334	16.12
249	72	female	162	70	442	12.19
250	40	male	140	41	189	55.73
251	42	male	170	68	439	57.68
252	59	female	154	64	729	13.99
253	45	male	165	90	113	77.17
254	76	male	174	56	599	16.38
255	58	female	158	51	641	19.08
256	59	female	158	51	593	27.39
257	32	male	170	61	169	70.2
258	64	male	165	65	345	38.63
259	63	male	165	65	331	46.25
260	62	male	178	73	431	22.55
261	65	female	155	45	63	59.28
262	68	female	158	50	734	8.94
263	44	male	168	76	772	15.5
264	66	male	165	72	153	46.43
265	79	male	170	85	319	25.02
266	78	male	161.79	60.17	1052	30.18
267	40	male	162	78	209	48.91
268	60	female	150	51	631	10.78
269	53	female	152	40	665	10.76
270	60	male	168	74	1291	8.73
271	46	male	168	52	512	30.04
272	69	female	155	60	269	13.5
273	70	male	175	68	474	20.29
274	69	male	175	68	320	36.07
275	43	male	163	54	111	63.72
276	50	male	165	75	154	47.91
277	73	female	163	65.3	518	17.3
278	48	male	170	80	166	44.49
279	78	male	168	67	350	41.81
280	58	male	170	71	414	19.14
281	61	female	152	52.5	507	12.26
282	46	male	165	58	237	38.54
283	42	male	165	60	177	66.68
284	53	female	158	54	463	44.09
285	38	female	165	72	1349	29.38
286	53	male	160	54	170	52.41
287	37	male	175	72	564	62.29
288	58	male	150	56	236	31.84
289	40	female	158	43	479	14.8
290	44	female	161.79	54.5	876	10.65
291	34	male	174	75	471	44.35
292	69	male	167	71	106	76
293	68	female	154	65	385	12.42
294	48	male	169	70	354	28.91
295	47	male	169	70	3582	43.51
296	48	female	156	63.5	138	66.49
297	62	male	162	67	823	12.38
298	66	female	157	58.5	882	9.03
299	68	male	166	66	503	18.05
300	50	male	173	73	231	39.54
301	41	female	154	48	191	33.32
302	31	female	158	53	309	30.64
303	54	female	160	65	1091	14.22
304	23	male	182	63	747	38.07
305	18	male	166	55	464	31.28
306	43	male	161.79	60	1216	40.52
307	48	male	175	70	653	8.06
308	44	female	155	61	412	29.93
309	43	female	155	61	314	34.64
310	60	female	155	35	834	35.86
311	25	male	163	58	336	61.58
312	25	male	163	58	111	110.25
313	32	male	164	76	299	29.47
314	34	male	164	76	167	43.61
315	80	male	161.79	50	287	25.9
316	45	male	163	52	524	43.69
317	25	female	167	76	122	63.18
318	26	female	167	76	92	68.37
319	54	female	158	110	326	6.89
320	59	male	160	50.5	239	21.52
321	41	male	170	65	508	38.5
322	55	male	168	56	564	23.71
323	46	male	160	50	936	106.71
324	57	male	158	65	332	19.91
325	77	male	160	68	980	22.16
326	63	male	161.79	60.17	554	36.34
327	25	female	153	60	456	37.59
328	27	male	176	66	112	55.34
329	48	male	165	68	154	69.42
330	60	female	155	59	88	46.7
331	77	female	153	60	239	20.02
332	18	male	170	73	781	23.71
333	77	female	148	50	357	45.41
334	58	male	160	61	115	73.15
335	32	male	165	70	102	84.83
336	59	female	153	49	854	10.31
337	65	male	168	58	494	12.18
338	61	female	156	48	384	26.26
339	38	male	170	64	694	17.8
340	74	male	160	69	719	20.26
341	23	male	161	59	126	72.85
342	59	male	162	65	180	40.91
343	65	male	165	68	303	46.69
344	39	female	155	50	185	50.23
345	64	male	158	58	144	35.42
346	63	male	165	68	137	37.49
347	45	male	173	77	65	78.73
348	48	male	165	68	146	57.32
349	52	female	150	51	737	14.44
350	44	female	157	56	368	48.86
351	61	female	158	68	236	19.68
352	61	male	165	57	173	40.98
353	55	female	155	62	259	25.01
354	60	female	153	42	287	9.61
355	72	male	175	71	335	16.74
356	48	male	168	68	112	59.44
357	40	female	156	57	322	27.01
358	61	female	160	48	441	28.34
359	77	male	158	61	571	11.55
360	75	male	158	61	350	14.08
361	40	male	165	68	377	37.09
362	71	female	150	48	523	8.41
363	38	female	162	65	103	50.04
364	64	male	167	73	718	15.32
365	68	male	160	59	481	12.29
366	69	male	162	68	160	56.85
367	64	male	172	80	557	18.91
368	26	female	159	40	422	21.36
369	76	male	160	50	1117	21.6
370	24	male	165	50	994	17.44
371	49	female	164	55	481	24.77
372	66	male	158	55	297	23.87
373	61	female	161	62	614	18.54
374	37	female	160	60	752	28.43
375	65	female	155	43	680	15.04
376	47	female	153	51	530	20.15
377	69	male	162	62	554	24.39
378	69	male	162	62	554	24.39
379	68	male	170	55	467	13.22
380	37	male	167	62	889	18.04
381	68	male	165	61	555	40.03
382	69	female	148	47	139	41.65
383	55	male	168	57	1217	64.09
384	61	female	156	50	340	27.83
385	47	male	164	52	718	9.6
386	61	female	156	60	234	35.62
387	65	male	173	80	454	35.6
388	44	female	159	43	498	21.85
389	64	male	161	70	124	45.53
390	25	female	158	50	127	50.23
391	49	male	168	65	114	87.9
392	51	male	173	95	346	18.2
393	26	male	171	54	1640	3.39
394	20	male	165	51	1367	23.52
395	33	male	174	68	464	39.4
396	64	male	174	78	725	17.19
397	64	male	174	78	725	17.19
398	41	female	160	61	666	11.85
399	51	male	160	64	661	18.01
400	52	female	157	68	626	8.32
401	48	male	168	81	804	9.52
402	40	male	165	58	1265	12.79
403	76	female	158	55	933	18.24
404	67	female	156	55	202	30.24
405	62	female	156	66	270	23.62
406	35	male	170	55	1235	24.21
407	69	male	170	58	303	26.79
408	48	male	170	72	613	22.66
409	48	male	170	72	613	22.66
410	49	female	159	51	572	12.91
411	48	female	155	52	638	12.36
412	48	female	155	52	638	12.36
413	56	female	150	49	540	10.83
414	56	female	157	47	265	30.05
415	46	female	163	63	134	37.96
416	42	female	165	49	765	16.23
417	59	female	150	55	304	16.39
418	38	male	167	58	501	32.97
419	52	male	176	58	357	33.15
420	39	male	170	72	191	53
421	47	female	154	52	375	31.32
422	31	female	156	65	192	48.99
423	31	female	156	65	192	48.99
424	40	male	172	69	793	23.47
425	40	male	172	69	588	26.77
426	50	male	165	70	185	64
427	50	female	149	54	100	52.33
428	52	male	170	52	672	20.78
429	31	male	167	60	89	72.88
430	27	male	172	59	693	21.35
431	68	male	165	55	662	36.62
432	60	male	160	57	460	26.92
433	57	male	165	55	132	55.68
434	76	female	163	54	411	28.98
435	26	female	166	66	180	49.22
436	35	male	171	87	125	79.87
437	60	male	165	60	824	30.57
438	50	male	160	49	517	26.2
439	47	male	175	80	520	29.81
440	27	male	167	63	316	54.29
441	34	male	165	70	225	41.63
442	60	female	155	52	518	25.48
443	60	female	155	52	518	25.48
444	32	male	168	65	882	23.44
445	47	female	158	51	232	45.75
446	64	female	158	60	202	69.13
447	64	female	158	60	202	69.13
448	32	female	168	72	67	87.89
449	42	female	148	46	107	64.98
450	50	male	172	79	127	55.1
451	88	male	164	44	503	24.89
452	59	male	165	62	218	35.19
453	45	male	170	71	798	14.14
454	56	female	155	53	373	41.35
455	64	male	170	58	663	19.98
456	56	female	151	48	477	15.05
457	42	female	155	40	364	25.54
458	72	female	153	45	607	17.13
459	69	female	153	45	327	27.59
460	29	male	171	66	311	46.01
461	48	male	165	71	189	47.18
462	55	male	165	45	882	14.61
463	61	male	170	59	485	28.84
464	50	male	162	75	901	26.47
465	50	male	176	66	598	28.65
466	64	male	168	71	534	17.53
467	74	female	161	50	178	23.3
468	54	male	163	53	455	51.54
469	55	male	170	59	441	47.4
470	55	male	170	59	441	47.4
471	70	male	175	58	252	74.61
472	74	male	170	75	303	29.23
473	72	male	170	75	176	33.39
474	64	female	158	59	638	23.86
475	60	female	158	45	610	45.9
476	62	male	164	72	127	68
477	31	male	180	58	368	16.4
478	66	male	178	63	400	30.17
479	66	male	178	63	400	30.17
480	53	male	160	59	756	10.23
481	25	male	168	54	806	31.41
482	61	male	168	58	157	36.08
483	34	male	160	66	256	34.14
484	34	male	160	66	256	34.14
485	31	male	170	52	1564	11.48
486	69	male	158	54	792	20.28
487	63	female	155	40	74	80.19
488	44	male	168	62	93	90
489	49	male	163	70	247	30.37
490	58	male	173	60	615	6.06
491	55	male	168	67	327	20.62
492	64	female	150	59	603	20.42
493	39	male	172	56	1042	29.75
494	66	female	150	50	421	29.57
495	47	male	165	68	111	55.53
496	48	female	162	61	339	20.86
497	64	female	158	50	663	6.96
498	32	male	170	71	874	23.64
499	62	male	168	66	810	5.47
500	25	female	155	57	64	82.01
501	50	female	168	74	617	22.39
502	59	male	168	64	425	31.09
503	49	male	170	105	174	42.8
504	27	male	180	87	364	46.67
505	32	male	174	82	136	66.52
506	45	female	158	46	225	26.62
507	48	male	165	63	447	17.31
508	58	female	154	47	600	12.4
509	70	male	170	66	512	33.96
510	70	male	169	66	512	33.96
511	68	male	169	66	476	50.28
512	63	male	170	81	559	22.73
513	63	male	170	81	559	22.73
514	41	female	159	62	594	23.11
515	25	female	160	60	439	27.82
516	53	male	161	58	233	30.02
517	53	male	161	58	233	30.02
518	78	female	150	39	355	6.82
519	56	female	153	46	189	34.09
520	58	female	158	48	483	7.99
521	44	male	170	60	1176	22.75
522	65	male	165	64	681	15.17
523	46	male	168	70	162	76.71
524	65	male	162	54	310	27.27
525	64	male	165	85	412	28.14
526	50	female	156	48	360	15.04
527	50	female	163	70	247	33.42
528	37	male	163	84	879	28.96
529	29	male	170	66	134	59.97
530	26	female	157	53	660	31.57
531	63	male	168	61	534	9.07
532	55	female	157	63	496	10.44
533	54	female	158	62	398	12
534	54	female	156	62	398	12
535	53	female	158	61	319	20.08
536	82	male	174	65	969	33.82
537	73	male	165	57	309	16.07
538	51	female	160	70	95	78.97
539	61	male	165	50	571	15.93
540	32	male	162	54	111	93.97
541	63	female	154	55	145	32.69
542	65	female	154	55	159	41.73
543	63	male	170	75	525	24.96
544	35	male	172	72	109	77.18
545	48	female	157	45	388	18.4
546	60	female	156	72	182	24.08
547	66	female	150	40	254	24.13
548	28	female	157	60	214	40.85
549	41	male	166	45	750	28.93
550	42	female	158	64	472	13.82
551	54	female	155	52	35	98.52
552	51	male	163	49	692	50.89
553	50	female	157	52	650	16.67
554	64	male	171	59	389	20.06
555	48	female	157	56	875	11.62
556	47	female	157	56	318	27.29
557	46	female	157	56	219	34.7
558	57	male	158	50	145	40.06
559	48	female	162	58	708	46.8
560	40	female	163	52	414	15.95
561	39	female	163	52	318	36
562	37	female	163	50	189	41.64
563	37	female	163	50	198	48.46
564	38	female	163	52	222	49.24
565	60	male	169	69	483	13.29
566	46	female	150	50	615	18.58
567	45	female	150	50	362	24.49
568	44	female	150	50	500	33.57
569	58	male	165	60	467	27.42
570	47	male	160	59	373	34.87
571	47	male	160	59	373	34.87
572	75	male	165	76	571	9.51
573	75	male	165	76	571	9.51
574	36	male	168	71	1386	10.59
575	25	female	160	44	617	37
576	26	female	160	51	398	58.23
577	21	male	177	92	132	65.37
578	21	male	177	92	132	65.37
579	28	female	162	52	821	27.13
580	29	male	163	60	323	46.66
581	58	male	166	72	110	81.23
582	51	male	163	55	174	55.63
583	67	male	170	47	319	15.14
584	57	male	165	64	167	33.43
585	56	male	172	63	516	9.28
586	67	female	154	67	496	19.87
587	51	male	170	75	727	10.95
588	80	male	161	66	355	10.46
589	80	male	161	66	355	10.46
590	39	male	171	75	1157	15.38
591	54	male	163	68	508	17.34
592	70	male	165	47	578	21.19
593	75	male	162	72	110	36.84
594	73	male	162	72	109	58.75
595	46	female	155	56	124	61.68
596	44	male	160	62	837	40.27
597	44	male	160	62	103	55.61
598	26	male	171	60	351.36	23.81
599	26	male	171	60	351.36	23.81
600	61	male	164	63	416	22.17
601	50	male	170	64	134	64.49
602	43	male	165	57	439	29.67
603	51	female	150	45	388	18.18
604	26	male	164	56	1263	17.1
605	64	female	158	57	98	37.42
606	53	male	168	67	504	15.04
607	40	male	160	64	816	10.18
608	66	male	168	72	446	11.76
609	54	male	170	75	598	12.64
610	58	male	168	58	508	20.24
611	63	male	150	47	383	26.89
612	55	male	167	70	143	61.2
613	38	male	165	72	352	46.63
614	44	female	160	60	533	29.88
615	36	male	162	73	105	49.89
616	70	male	158	60.17	668	17.57
617	62	male	171	74	300	31.44
618	62	male	171	74	300	31.44
619	50	male	165	55	936	4.18
620	42	female	155	52	916	26.21
621	23	male	170	63	1084	25.06
622	50	female	163	48	439	26.7
623	59	male	167	71	343	27.83
624	30	female	172	75	82	78.25
625	30	female	172	75	82	78.25
626	57	female	156	44	513	9.57
627	68	female	160	49	245	25.87
628	51	male	168	55	443	32.85
629	66	male	163	78	267	19.98
630	65	male	163	80	251	30.06
631	75	male	171	73	200	38.01
632	75	male	171	73	200	38.01
633	41	male	165	58	362	27.6
634	62	male	170	62	136	41.39
635	59	female	149	49	190	32.65
636	41	male	170	60.17	232	28.47
637	40	female	159	43	846	9.92
638	39	female	159	43	533	13.98
639	35	female	157	53	327	19.84
640	57	male	160	54	145	78.96
641	57	male	160	54	145	78.96
642	70	female	155	48	581	13.48
643	70	female	155	48	549	17.89
644	70	female	155	48	549	17.89
645	65	female	156	55	329	40.26
646	67	female	157	55	155	43.13
647	58	male	169	60	151	35.29
648	45	male	178	67	968	14.15
649	47	male	178	67	362	31.82
650	30	female	158	64	99	74.41
651	29	male	173	76	78	95.51
652	50	female	152	65	611	7.6
653	50	male	170	69	253	30.73
654	48	male	163	60	466	60.76
655	69	male	160	64	568	19.85
656	26	male	171	53	961	7.59
657	62	male	158	65	679	10.93
658	61	male	160	65	123	54.84
659	43	female	158	48	446	24.89
660	29	female	150	61	234	33.55
661	59	male	165	51	349	33.38
662	64	male	164	60	504	18.14
663	65	female	160	50	519	11.34
664	64	male	165	71	146	53.74
665	50	male	168	60	508	9.72
666	24	female	156	60	262	35.19
667	51	female	156	42	559	5.21
668	51	female	156	42	645	16.31
669	45	male	169	68	321	24.88
670	49	male	160	72	764	11.72
671	65	female	148	59	774	30.1
672	28	female	150	39	78	52.26
673	44	male	168	55	718	23.15
674	45	female	150	80	544	37.48
675	67	male	167	56	435	19.88
676	33	female	160	53	780	19.81
677	51	male	163	63	234	34.51
678	76	male	166	56	538	14.76
679	43	male	168	68	488	15.95
680	73	male	160	65	512	22.38
681	67	male	169	64	612	16.65
682	32	male	178	65	674	27.12
683	63	male	160	55	823	16.15
684	26	female	158	55	697	26.04
685	53	female	155	45	606	27.73
686	62	female	162	51	374	25.95
687	46	female	155	50	388	41.27
688	46	female	155	50	388	41.27
689	59	male	162	65	915	33.84
690	41	male	174	77	123	78.41
691	48	female	164	80	559	23.99
692	63	male	165	51	577	9.67
693	43	male	162	70	487	23.87
694	34	male	173	86	547	10.9
695	32	male	173	86	177	46.52
696	58	male	175	65	815	9.69
697	26	male	165	45	848	32.32
698	40	male	160	72	129	63.12
699	40	male	160	72	129	63.12
700	28	male	172	65	131	56.05
701	32	male	163	78	419	20.97
702	31	male	163	78	468	32.51
703	43	female	158	60	795	9.58
704	63	female	160	56	143	29.79
705	51	female	166	55	156	43.36
706	31	female	157	60	598	15.83
707	31	female	157	60	598	15.83
708	60	female	160	52	441	18.08
709	65	male	168	70	689	11.87
710	64	female	145	75	279	13.07
711	64	female	145	75	279	13.07
712	46	male	162	70	752	34.32
713	56	male	173	55	161	36.54
714	71	female	152	34	541	18.96
715	62	female	156	57	307	15.96
716	72	female	156	57	841	18.72
717	45	male	165	73	237	42.48
718	37	male	172	68	77	83.18
719	43	female	165	52	504	16.02
720	38	male	172	63	144	70.36
721	28	female	150	43	94	105.21
722	68	male	169	110	585	14.51
723	47	male	155	50	741	21.14
724	76	female	160		317	16.14
725	76	female	160	60.17	317	16.14
726	52	male	164	64	499	13.18
727	49	female	158	68	264	31.73
728	59	male	168	64	725	33.47
729	70	male	160	55	305	13.28
730	76	male	172	72	312	13.86
731	51	male	167	65	535	27.34
732	51	male	167	65	535	27.34
733	28	male	172	79	313	37.25
734	40	male	160	61	132	42.1
735	45	female	160	43	451	15.75
736	61	male	165	73	165	40.05
737	61	male	165	73	165	40.05
738	19	female	170	44	750	19.02
739	37	female	158	47	458	22.28
740	89	female	150	35	373	22.77
741	64	male	165	60	868	56.32
742	24	female	158	51	814	16.36
743	74	female	150	63	629	18.5
744	74	female	150	63	376	34.83
745	36	male	170	79	191	94.41
746	52	male	175	65	789	18.76
747	23	male	173	77	455	25.73
748	37	male	160	60	427	12.67
749	61	male	163	67	284	28.6
750	76	male	162	60	110	66.62
751	38	male	165	68	709	25.54
752	60	female	158	65	148	35.27
753	70	male	170	65	697	26.65
754	57	female	157	55	276	31.07
755	67	female	165	60	700	19.5
756	51	male	160	62	449	20.79
757	32	female	155	44	625	40.28
758	59	male	160	72	115	67.63
759	61	female	145	43	343	11.81
760	40	male	170	72	871	8.51
761	52	male	160	50	156	43.93
762	42	male	173	60	549	42.13
763	69	male	163	73	593	31.2
764	80	female	155	55	133	11.46
765	50	male	174	67	323	23.95
766	31	female	150	40	361	33.65
767	61	female	157	50	548	21.74
768	71	male	170	57	273	27.78
769	62	male	170	65	222	41.57
770	63	male	160	58	258	19.39
771	43	female	153	61	782	12.09
772	21	male	175	90	1389	14.08
773	52	female	159	72	494	28.51
774	38	male	165	71	493	11.96
775	39	male	165	71	572	17.68
776	48	female	161.79	51	593	11.87
777	78	female	150	60.17	774	28.36
778	51	male	174	67	842	53.25
779	79	male	175	77	155	40.65
780	30	male	178	70	1083	25.54
781	49	female	160	59	270	22.04
782	83	male	160	60	109	25.11
783	49	male	170	63	562	27.77
784	68	male	160	51	558	14.05
785	25	male	170	72	626	13.34
786	23	male	164	56	78	80.39
787	45	female	150	56	118	37.97
788	57	female	155	47	747	18.28
789	65	male	170	65	467	19.55
790	77	male	168	64	614	21.1
791	49	male	164	65	339	22.4
792	49	male	164	65	339	22.4
793	50	male	165	56	406	45.92
794	64	male	160	45	499	14.37
795	60	male	165	60.17	1216	43.38
796	58	female	150	44	256	27.77
797	43	male	160	64	1146	23.22
798	26	female	161	53	564	24.93
799	47	female	155	59	431	38.19
800	64	female	162	64	278	15.26
801	48	male	157	51	475	34.1
802	63	male	161.79	56	513	25.94
803	49	female	164	65	255	33.27
804	25	female	157	37	806	13.1
805	34	female	168	55	464	22.67
806	56	male	168	68	532	12.88
807	57	male	168	68	645	13.45
808	68	female	162	44	776	11.46
809	46	male	168	59	787	15.46
810	47	male	170	82	65	121.59
811	63	female	160	62	747	16.8
812	62	female	160	62	346	29.21
813	60	male	163	68	321	15.47
814	68	male	170	65	81	67.04
815	60	male	168	60	148	38.88
816	69	female	155	59	243	16.28
817	70	female	155	59	236	26.1
818	38	male	165	55	898	19.82
819	49	female	160	70	722	11.06
820	82	male	160	60	443	15.23
821	28	female	150	65	1306	9.58
822	27	female	154	75	564	27.26
823	31	female	155	81	61	85.94
824	69	female	152	57	356	8.31
825	20	male	173	72	690	42.45
826	34	female	158	50	155	42.49
827	39	male	162	65	247	50.62
828	54	male	170	80	326	28.34
829	36	male	169	59	1082	20.45
830	35	male	169	65	528	21.29
831	32	male	163	55	656	7.29
832	57	female	152	35	273	45.32
833	54	female	155	55	509	13.52
834	40	female	155	50	677	13.13
835	31	male	173	82	811	19.85
836	64	female	150	50	438	32.6
837	59	male	164	62	1525	16.08
838	66	male	170	51	592	16.5
839	39	male	169	49	393	13.03
840	36	female	155	52	133	54.3
841	33	female	150	36	483	27.07
842	35	female	158	50	79	90.17
843	38	male	175	75	1423	5.37
844	37	male	175	75	723	18.81
845	55	male	165	62	261	28.97
846	47	male	165	65	696	8.83
847	50	male	163	64	1359	15.26
848	36	male	165	67	519	17.31
849	36	male	165	67	602	25.44
850	70	male	170	70	835	25.67
851	70	male	170	70	171	31.95
852	33	male	170	66	1033	20.25
853	33	male	170	66	1775	31.46
854	46	male	169	80	153	65.65
855	62	male	162	55	463	69.85
856	44	male	168	71	463	15.42
857	27	female	156	41	1074	35.35
858	56	male	162	56	210	47.83
859	43	male	162	71	176	39.42
860	63	male	160	60	1089	19.32
861	40	female	164	63	78	62.87
862	47	female	153	51	812	11.09
863	78	male	170	60	216	17.86
864	74	male	170	90	307	20
865	43	male	166	82	114	59.23
866	23	male	172	74	202	46.31
867	62	male	171	74	425	17.05
868	61	male	162	56	706	29.37
869	67	male	160	60	853	10.6
870	28	female	156		457	20.25
871	62	female	150	51	452	11.84
872	49	male	170	60	274	29.6
873	49	male	170	60	211	30.26
874	45	male	164	72	129	42.46
875	33	male	168	56	741	52.81
876	32	male	168	56	235	67.56
877	25	male	170	66	123	80.98
878	30	male	173	96	555	14.65
879	42	female	167	65	952	18.9
880	42	female	166	72	451	23.64
881	46	male	165	66	607	19.05
882	45	male	160	53	978	16.81
883	33	female	155	52	946	16.89
884	61	male	160	56	272	44.12
885	24	male	173	76	712	23.54
886	56	male	158	48	560	66.5
887	42	male	170	57	553	18.57
888	25	male	170	60	667	27.45
889	53	male	160	59	1362	8.68
890	71	male	160	55	481	29.92
891	39	female	151	52	689	65.77
892	63	male	165	64	504	28.34
893	52	male	160	69	584	41.58
894	18	female	153	52	681	35.94
895	41	male	163	56	1164	14.5
896	45	male	165	67	559	29.88
897	77	female	156	60.17	380	20.93
898	52	female	160	55	106	47.36
899	44	male	167	63	1252	34.28
900	73	male	166	83	220	43.46
901	43	male	170	63	538	18.52
902	51	female	158	54	342	13.39
903	63	male	168	82	335	17.17
904	70	female	156	65	626	4.23
905	59	female	155	57	539	10.22
906	59	female	152	56	428	10.22
907	58	female	155	57	455	15.26
908	58	female	152	56	455	15.26
909	21	female	161	52	94	65.77
910	60	male	165	60	345	20.74
911	50	male	175	71	1116	9.78
912	79	male	168	61	579	13.12
913	28	male	173	57	1444	34.55
914	54	male	160	61	843	16.19
915	37	female	158	50	489	24.58
916	70	male	172	72	801	30.35
917	26	female	164	48	479	22.51
918	67	male	158	56	684	14.08
919	66	male	158	56	366	14.61
920	63	male	165	60	428	20.45
921	63	female	167	53	196	34.92
922	68	female	155	54	90	51.62
923	43	female	150	51	199	35.34
924	63	female	160	58	736	23.29
925	50	male	170	55	787	23.19
926	42	male	165	62	142	71.4
927	63	male	165	60	810	18.7
928	51	female	158	52	503	31.19
929	43	male	173	77	333	28.46
930	52	male	163	80	242	46.64
931	25	male	173	53	2010	14.36
932	71	male	166	67	601	22.3
933	80	male	168	71	481	17.27
934	50	male	178	79	257	29.43
935	61	female	170	80	714	17.55
936	39	male	165	64	1250	26.92
937	35	male	161.79	68	937	17.42
938	65	female	155	47	381	27.11
939	42	female	164	62	636	18.38
940	40	female	164	62	414	35.2
941	75	male	163	60	382	21.58
942	46	female	155	48	841	5.59
943	46	female	155	48	559	16.27
944	45	female	162	48	507	14.52
945	72	male	170	45	385	11.48
946	34	male	173	62	231	59.73
947	52	female	155	46	277	37.69
948	18	male	163	52	888	24.66
949	46	male	175	95	123	72.7
950	63	female	166	61	184	31.92
951	57	male	165		929	18.11
952	72	female	165	78	269	24.86
953	57	female	160	81	180	69.98
954	27	male	165	61	726	19.12
955	59	male	170	72	1067	13.96
956	73	male	170	51	658	17.91
957	46	male	169	80	971	23.33
958	64	female	150	52	422	13.27
959	34	female	156	52	516	20.4
960	57	female	152	53	361	16.05
961	53	female			1166	18.82
962	69	male	170	69	334	18.88
963	48	male	170	60	792	22.08
964	50	male	166	53	639	18.57
965	69	male	170	75	681	6.29
966	68	male	170	75	421	10.56
967	67	male	170	62	872	14.41
968	51	male	175	58	387	13.17
969	59	female	152	46	242	39.77
970	64	male	165	55	432	24.9
971	58	male	165	52	632	14.65
972	50	female	162	48	947	15.09
973	43	male	168	72	116	76.47
974	70	male	165	49	382	26.41
975	42	male	172	76	727	18.63
976	75	male	168	71	294	31.37
977	71	male	168	66	170	58.77
978	52	male	160	55	545	9.47
979	38	male	170	77	465	21.35
980	70	male	158	60	109	40.39
981	47	female	160	56	411	22.3
982	71	male	175	70	358	11.89
983	85	male	162	55	730	10.05
984	65	female	156	56	339	20.27
985	62	male	174	71	226	27.95
986	60	male	171	70	204	40.19
987	44	male	170	75	600	8.03
988	42	male	166	68	829	8.74
989	44	male	168	54	643	14.33
990	40	male	172	74	395	22.04
991	64	male	160	50	592	5.66
992	47	female	155	60.17	519	17.93
993	53	female	151	60	374	17.79
994	38	female	158	54	1362	22.87
995	58	male	170	60	131	48.16
996	61	female	160	70	202	30.3
997	54	male	165	76	560	27.09
998	52	male	160	72	970	12.68
999	73	male	170	64	136	35.21
1000	40	male	168	45	783	10.56
1001	55	male	175	86	690	18.19
1002	71	female	152	46	204	38.91
1003	29	male	175	84	948	13.89
1004	47	female	160	53	318	27.83
1005	57	male	161	66	342	21.16
1006	75	male	160	60	221	43.38
1007	60	female	157	56	290	19.57
1008	52	male	172	55	100	44.99
1009	47	male	168	75	391	40.09
1010	54	female	158	53	586	16.63
1011	42	female	152	63	596	8.74
1012	47	female	160	58	648	13.6
1013	46	female	160	55	419	21.4
1014	55	male	165	59	161	49.05
1015	70	female	155	52	613	23.97
1016	77	female	154	66	732	8.13
1017	55	male	170	73	164	36.13
1018	73	male	170	80	616	30.58
1019	36	male	165	55	689	32.8
1020	72	female	152	39	829	12.79
1021	40	male	168	73	1300	3.8
1022	39	male	168	55	780	12.16
1023	54	female	158	65	707	5.37
1024	43	female	150	49	689	8.93
1025	76	male	164	49	504	10.05
1026	67	male	160	64	273	33.57
1027	57	male	162	60	285	36.97
1028	44	female	158	56	389	11.24
1029	42	female	158	56	319	20.12
1030	28	male	170	70	1686	7.42
1031	59	male	175	65	105	67.97
1032	64	male	160	59	629	10.72
1033	47	female	120	39	412	11.17
1034	58	male	165	60.17	464	27.63
1035	69	female	148	60.17	287	48.96
1036	39	male	163	55	511	12.88
1037	69	female	155	49	523	26.1
1038	46	female	160	61	254	21.32
1039	35	male	166	56	1075	6.7
1040	49	male	178	78	169	44.86
1041	34	female	162	62	605	17.26
1042	26	male	168	55	565	28.25
1043	46	male	161.79	70	488	17.33
1044	52	female	158	42	233	27.07
1045	56	female	155	70	486	12.51
1046	50	male	153	55	111	47.64
1047	50	female	158	58	532	15.74
1048	68	male	169	65	803	25.02
1049	67	female	150	41	635	8.59
1050	45	female	162	64	136	53.3
1051	60	male	155	59	146	46.54
1052	50	female	155	76	102	64.46
1053	47	male	168	53	1115	18.23
1054	52	female	150	41	657	8.98
1055	51	female	150	41	353	15.02
1056	32	female	158	51	1090	12.17
1057	51	female	150	45	148	46.09
1058	59	female	160	59	647	6.9
1059	53	male	168	62	206	47.91
1060	49	male	170	73	794	12.68
1061	56	female	155	70	290	30.77
1062	33	male	170	56	146	48.75
1063	42	male	162	68	293	41.41
1064	48	male	170	69	768	25.01
1065	65	male	168	60	559	38.51
1066	48	female	154	74	524	42.92
1067	20	male	160	75	166	80.51
1068	50	female	152	60	617	15.48
1069	50	male	166	68	177	57.12
1070	43	female	156	51	767	30.66
1071	70	male	175	50	331	34.59
1072	51	female	155	45	828	11.52
1073	57	female	143	58	784	20.43
1074	68	male	170	60	527	32.51
1075	58	female	155	50	323	42.17
1076	53	female	160	48	555	28.17
1077	54	female	160	48	796	34.39
1078	78	male	163	53	881	19.89
1079	70	male	168	72	557	16.19
1080	61	male	170	56	455	7.74
1081	51	female	150	51	631	8.58
1082	55	male	165	55	344	25.28
1083	48	female	168	66	612	15.96
1084	71	female	150	35	453	13.33
1085	81	female	157	48	202	22.04
1086	71	female	150	43	478	17.75
1087	42	male	164	66	463	19.36
1088	63	male	162	69	586	43.52
1089	60	female	152	44	631	22.27
1090	58	male	168	63	273	26.79
1091	66	male	170	65	139	50.95
1092	70	female	155	52	209	25.9
1093	53	male	170	85	234	38.47
1094	52	male	171	85	249	50.7
1095	61	male	178	85	1218	13.11
1096	64	male	169	76	840	15.57
1097	41	male	175	64	334	23.03
1098	39	female	150	49	266	25.52
1099	68	female	150	48	438	10.26
1100	70	male	170	54	1010	30.41
1101	35	female	155	45	660	24.27
1102	34	male	172	75	735	16
1103	33	male	178	61	962	16.76
1104	62	female	154	51	703	15.71
1105	58	female	156	50	734	27.33
1106	50	male	165	73	96	36.04
1107	23	male	170	51	442	26.4
1108	58	male	168	65	421	16.44
1109	64	male	162	47	691	18.24
1110	51	female	150	56	228	25.25
1111	74	male	168	60	834	8.59
1112	81	male	160	53	1382	19.81
1113	67	female	153	55	518	10.92
1114	68	male	170	70	514	31.41
1115	67	male	170	70	134	52.5
1116	86	male	160	50	781	17.89
1117	57	female	160	42	807	30.35
1118	49	female	165	60.17	567	10.29
1119	64	male	170	73	330	25.47
1120	59	female	155	60	82	77.93
1121	71	male	168	72	219	31.92
1122	83	male	160	65	231	23.41
1123	82	female	150	63	549	11.09
1124	74	male	165		1065	18.87
1125	22	female	160	46	186	70.39
1126	55	male	167	54	595	10.94
1127	68	male	160	45	457	47.16
1128	58	male	165	76	134	76.29
1129	25	male	173	60	1781	15.03
1130	67	female	155	54	210	30.28
1131	73	male	165	65	564	20.82
1132	47	female	150	56	699	12.18
1133	68	male	170	51	720	29.16
1134	59	female	160	45	693	25.6
1135	58	female	160	45	186	40.01
1136	61	male	170	65	466	23.48
1137	37	male	170	69	209	50.54
1138	59	male	170	85	117	46.43
1139	53	male	170	72	403	29.19
1140	52	male	168	72	407	36.09
1141	52	male	168	70	940	36.85
1142	69	male	165	62	189	20.88
1143	27	male	177	63	1210	19.13
1144	38	male	168	55	97	61.24
1145	51	male	177	87	622	22.65
1146	59	male	169	68	701	13.36
1147	50	female	153	63	544	12.68
1148	48	female	153	63	408	25.93
1149	48	female	153	63	408	25.93
1150	49	female	155	60	198	54.47
1151	82	male	164	51	325	30.56
1152	43	male	170	85	457	17.96
1153	29	male	161	58	935	35.58
1154	29	male	161	58	534	35.77
1155	80	male	160	60	223	32.95
1156	24	male	170	70	303	31.54
1157	67	male	170	66	341	31.07
1158	47	female	150	53	689	19.7
1159	49	male	175	69	550	19.37
1160	56	male	155	55	857	10.34
1161	42	male	172	60	963	12.63
1162	69	female	159	62	673	22.1
1163	50	male	160	54	61	75.59
1164	38	male	170	95	601	28.38
1165	62	male	170	60	1190	10.91
1166	52	male	167	67	113	66.41
1167	67	male	165	62	362	8.66
1168	62	female	159	53	736	14.13
1169	49	male	163	59	1230	14
1170	28	male	178	105	107	71.11
1171	72	male	176	63	479	13.55
1172	51	male	170	65	262	30.4
1173	28	female	155	43	701	15.49
1174	65	male	165	80	227	40.09
1175	59	female	152	44	634	8.51
1176	74	male	160	43	547	24.87
1177	25	male	160	70	178	47
1178	66	male	156	55	211	36.79
1179	29	female	152	51	309	33.29
1180	48	male	160	62	996	28.41
1181	45	female	165	70	351	20.59
1182	37	male	177	81	296	29.02
1183	58	female	156	58	600	9.37
1184	45	female	155	54	198	36.83
1185	57	male	160	43	224	44
1186	39	male	170	72	450	18.76
1187	51	female	155	45	115	27.93
1188	53	male	162	60	211	45.4
1189	66	female	160	62	383	24.7
1190	65	female	160	62	397	32.43
1191	52	female	163	58	193	19.57
1192	53	female	163	58	185	34.73
1193	44	female	158	52	344	26.57
1194	45	female	162	49	565	25.34
1195	71	female	152	52	164	66.57
1196	24	male	170	89	516	22.64
1197	41	female	165	46	95	67.23
1198	63	male	165	65	869	26.31
1199	51	male	167	64	638	13.46
1200	31	male	176	79	941	11.3
1201	51	female	165	56	250	29.94
1202	25	male	170	76	1008	24.86
1203	25	male	170	60	876	30.62
1204	50	male	170	74	264	28.38
1205	51	male	168	69	391	17.3
1206	52	male	168	69	473	17.57
1207	40	female	158	70	245	38.11
1208	76	male	164	56	603	7.82
1209	76	male	164	56	374	12.96
1210	40	male	170	66	183	38.03
1211	69	male	170	70	374	40.18
1212	36	male	169	72	820	19.78
1213	38	male	155	60	408	16.66
1214	58	male	172	60	629	36.45
1215	31	female	158	80	266	29.84
1216	46	female	160	56	762	24.39
1217	67	male	160	55	798	6.38
1218	47	male	172	68	1215	7.62
1219	64	male	158	47	540	28.07
1220	40	male	174	73	1151	3.8
1221	49	male	175	75	91	100.86
1222	44	female	160	50	51	67.95
1223	50	female	157	58	503	23.75
1224	49	female	157	58	488	27.2
1225	52	male	165	70	253	23.09
1226	51	male	175	86	444	29.68
1227	27	male	182	57	814	42.53
1228	68	male	167	62	122	36.85
1229	33	female	166	56	1056	10.43
1230	30	male	171	76	612	52.94
1231	39	male	172	69	1046	16.23
1232	39	male	173	69	496	25.27
1233	34	male	165	60	1064	31.1
1234	54	female	154	57	372	25.41
1235	69	male	168	67	520	15.05
1236	68	male	168	67	350	17.84
1237	54	male	164	69	440	33.35
1238	35	male	168	62	82	74.39
1239	49	female	156	51	1339	25.18
1240	75	male	160	61	682	14.87
1241	74	male	160	61	566	21.31
1242	46	male	168	60	1662	3.16
1243	53	male	165	56	339	29.58
1244	64	male	170	57	664	43.25
1245	52	male	165	74	632	14.5
1246	64	male	165	75	99	44.15
1247	32	male	176	75	316	37.95
1248	48	male	167	70	733	18.69
1249	57	male	159	57	129	58.79
1250	47	male	157	50	385	44.82
1251	46	female	158	55	740	11.44
1252	22	male	168	76	129	59.86
1253	43	female	150	42	849	41.55
1254	52	male	172	75	763	17.53
1255	34	male	174	64	994	32.53
1256	47	male	168	72	1298	10.67
1257	44	male	158	57	845	12.74
1258	24	male	175	75	1343	16.06
1259	80	male	168	60	276	24.44
1260	79	male	169	60	234	26.22
1261	53	male	170	74	1479	7.19
1262	66	male	170	63	942	28.73
1263	84	male	170	66	432	37.91
1264	72	male	160	56	685	4.53
1265	40	male	169	66	334	42.98
1266	58	male	175	67	106	23.47
1267	57	male	168	78	757	10.2
1268	60	male	166	60	174	54.58
1269	40	male	172	64	212	48.55
1270	29	male	165	77	2327	2.78
1271	24	female	160	43	129	67.47
1272	57	male	160	70	475	19.74
1273	46	male	158	65	354	35.37
1274	72	male	160	73	450	17.48
1275	46	male	168	62	1192	12.73
1276	74	male	160	48	618	4.85
1277	36	female	155	60	402	48.37
1278	36	female	155	60	267	50.01
1279	59	male	172	72	744	23.56
1280	64	female	156	46	279	20.76
1281	59	female	155	40	767	14.24
1282	76	male	165	55	200	23.57
1283	35	male	182	102	205	62.49
1284	77	female	156	60	201	25.63
1285	28	female	155	42	1126	14.96
1286	71	male	168	62	107	55.42
1287	67	female	155	60	117	32.42
1288	52	male	160	54	707	9.67
1289	49	male	170	96	261	29.8
1290	47	female	162	56	82	58.15
1291	50	male	168	54	789	16.59
1292	46	male	158	61	256	48.55
1293	47	female	157	55	1624	4.07
1294	51	male	168	73	522	5.56
1295	65	female	160	64	447	31.19
1296	73	male	159	60.17	217	54.35
1297	32	male	175	70	907	22.51
1298	30	male	175	70	437	24.23
1299	31	male	175	70	487	26.83
1300	68	male	165	55	473	23.83
1301	71	male	155	51	278	33.63
1302	67	male	158	65	476	23.37
1303	61	female	151	32	610	18.14
1304	37	male	170	79	128	72.2
1305	48	female	155	47	969	23.54
1306	58	female	164	60	346	33.36
1307	44	female	153	49	165	49.29
1308	38	female	158	46.7	916	5.08
1309	44	male	170	77	226	32.5
1310	30	male	164	59	598	29.99
1311	74	female	150	40	420	15.43
1312	77	male	170	60.17	587	11.63
1313	37	female	159	48	202	28.26
1314	64	male	170	61	477	16.65
1315	70	female	164	44	237	28.4
1316	77	male	175	84	905	18.25
1317	53	female	152	41	168	42.43
1318	55	male	172	60	1021	18.79
1319	78	female	146	47	691	28.29
1320	37	male	167	77	234	40.55
1321	61	female	153	63	853	5.48
1322	46	male	160	51	353	25.38
1323	62	male	165	59	181	48.81
1324	31	male	172	53	1220	9.98
1325	70	female	160	52	520	9.54
1326	45	male	170	65	858	13.65
1327	58	female	158	48	1323	16.35
1328	23	female	162	64	198	43.98
1329	54	female	163	55	862	12.28
1330	53	male	170	70	235	70.25
1331	43	male	170	56	523	29.4
1332	67	male	165	56	124	58.78
1333	22	male	162	42	402	23.63
1334	51	male	164	74	449	19.9
1335	51	male	170	57	829	30.92
1336	56	female	154	46	244	26.56
1337	55	female	154	46	345	28.95
1338	61	male	156	58	102	46.52
1339	59	male	169	70	1515	24.01
1340	70	male	170	50	1206	15.16
1341	28	female	155	50	845	24.13
1342	74	male	170	58	663	37.78
1343	31	male	168	70	564	18.02
1344	52	male	157	66	1544	4.29
1345	83	female	153	60.17	490	28.6
1346	40	female	163	56	1733	15.16
1347	40	female	163	56	735	20.72
1348	60	male	165	60	820	18.73
1349	76	male	169	75	275	21.87
1350	73	male	168	50	318	18.06
1351	27	male	171	61	1265	13.11
1352	46	male	165	63	764	12.74
1353	41	male	165	50	722	35.67
1354	42	male	165	58	346	27.84
1355	67	male	163	65	424	23.11
1356	33	male	175	61	804	8.39
1357	66	female	160	55	575	28.14
1358	28	male	162	59	755	32.32
1359	27	male	163	55	642	15.19
1360	24	female	163	69	756	15.29
1361	21	female	158	41	1003	12.95
1362	58	male	175	69	534	14.35
1363	50	female	150	49	245	33.67
1364	69	male	170	48	1059	28.68
1365	68	male	170	48	299	40.57
1366	81	male	166	60.17	326	13.76
1367	67	male	172	62	727	16.3
1368	79	female	155	65	583	9.22
1369	81	male	160	45	578	17.21
1370	39	female	160	66	587	15.22
1371	55	male	155	52	960	9.05
1372	40	male	170	79	83	100.37
1373	57	female	149	44	379	13.55
1374	76	male	163	51	470	23.41
1375	76	male	163	51	579	24.87
1376	74	male	166	60	768	11.27
1377	69	female	158	61	285	11.86
1378	77	male	158	65	106	31.49
1379	64	female	150	43	619	16.64
1380	51	male	165	59	481	22.95
1381	39	male	176	72	305	29.43
1382	46	female	153	49	932	19.72
1383	63	male	170	68	499	17.51
1384	54	male	161	76	189	60.17
1385	71	male	159	63	263	41.76
1386	53	female	169	56	561	6.87
1387	34	male	170	72	547	28.02
1388	75	female	163	48	251	21.77
1389	74	female	152	56	830	5.56
1390	51	female	165	56	228	23.5
1391	44	male	170	82	765	9.79
1392	43	male	170	82	482	15.25
1393	83	male	165	62	304	18.59
1394	29	male	170	71	100	92.45
1395	78	male	170	53	794	10.97
1396	56	male	156	60	742	12.74
1397	65	male	162	65	987	40.75
1398	46	female	160	60	315	11.7
1399	65	male	171	63	107	42.32
1400	66	male	170	66	124	52.3
1401	28	male	174	79	126	66.7
1402	51	male	168	73	599	33.25
1403	48	male	172	71	438	24.99
1404	47	male	172	60	474	36.58
1405	26	male	170	60	1231	7.93
1406	69	male	163	73	683	17.7
1407	47	male	168	62	1769	10.15
1408	53	female	160	57	543	7.41
1409	34	male	170	68	658	16.15
1410	41	female	150	50	959	11.57
1411	64	male	165	72	178	38.22
1412	63	male	165	75	158	45.29
1413	53	male	170	68	1055	27.88
1414	45	male	170	63	172	32.27
1415	55	male	165	53	723	14.61
1416	27	male	168	49	1755	16.18
1417	85	male	168	67	311	22.83
1418	55	male	165	66	1153	9.52
1419	55	male	174	68	113	57.04
1420	60	male	175	65	334	18.72
1421	50	female	158	54	316	30.48
1422	75	male	154	47	238	31.46
1423	29	male	165	64	100	91.86
1424	74	female	155	50	420	32.88
1425	64	male	170	54	1046	27.1
1426	59	male	170	72	820	4.48
1427	28	male	160	62	749	11.57
1428	69	female	160	56	431	8.36
1429	61	female	155	60.17	393	34.38
1430	24	male	169	48	1120	17.98
1431	75	male	165	54	483	12.52
1432	77	male	153	58	629	25.66
1433	29	male	173	80	384	28.15
1434	21	male	170	76	590	37.19
1435	80	female	160	45	713	12.31
1436	51	male	172	101	1472	19.77
1437	49	male	167	54	114	72.88
1438	26	female	158	49	1354	11.95
1439	54	male	176	64	1357	18.51
1440	56	male	172	65	1230	22.56
1441	61	male	168	80	191	53.49
1442	23	male	184	90	2038	25.21
1443	45	female	160	65	455	7.22
1444	61	male	176	55	267	11.65
1445	38	female	160	51	578	17.85
1446	57	male	162	57	111	78.9
1447	26	female	163	65	181	43.67
1448	47	female	156	54	1172	8.8
1449	67	female	152	45	94	50.1
1450	46	female	155	52	587	26.12
1451	39	female	156	78	694	17.68
1452	44	female	150	45	1070	7.65
1453	42	female	155	60	389	39.21
1454	50	male	165	65	413	24.1
1455	46	female	150	48	1709	46.46
1456	42	male	170	93	1008	35.46
1457	77	male	165	42	261	13.92
1458	45	female	167	51	788	20.63
1459	39	male	160	59	145	28.58
1460	43	male	169	63	531	13.35
1461	67	female	158	65	466	8.57
1462	66	female	157	55	544	14.91
1463	67	female	157	55	433	16.39
1464	41	female	152	40	107	72.69
1465	34	male	176	71	1299	22.46
1466	69	male	165	60	928	16.69
1467	69	male	168	72	175	47.9
1468	49	male	175	66	557	21.87
1469	32	female	156	44.5	946	22.77
1470	50	male	168	67	153	45.61
1471	68	female	150	70	201	21.75
1472	45	male	170	69	789	11.54
1473	45	male	168	61	705	18.37
1474	25	female	153	41	162	38.78
1475	22	male	166	49	180	71.65
1476	52	male	176	80	428	38.23
1477	44	female	155	50	482	17.94
1478	61	male	172	78	143	62.61
1479	39	male	185	83	696	19.48
1480	70	female	160	71	242	29.78
1481	28	male	165	73	1389	13.7
1482	60	female	158	52	893	11.73
1483	36	female	160	60	855	12.64
1484	21	male	177	53	616	40.94
1485	63	female	149	51	540	14.46
1486	63	female	149	51	577	14.46
1487	81	female	154	50	134	20.52
1488	63	male	158	52	276	30.61
1489	42	male	167	59	697	25.02
1490	60	male	170	51	287	30.96
1491	20	female	158	49	453	38.01
1492	25	male	164	50	886	28.77
1493	58	female	155	57	384	26.19
1494	46	female	150	45	179	40.36
1495	53	male	165	55	1545	11.88
1496	54	male	160	90	466	16.4
1497	47	male	170	58	504	21.37
1498	44	female	165	65	670	20.72
1499	53	male	170	60	472	13.35
1500	52	male	175	85	338	23.5
1501	86	male	165	57	749	17.81
1502	72	male	172	80	257	35.21
1503	66	male	168	60	464	13.18
1504	82	male	172	70	142	35.09
1505	69	male	162	65	874	7.62
1506	55	female	160	67	551	19.69
1507	76	male	167	40	925	20.37
1508	76	male	167	40	355	25.18
1509	20	female	156	40	356	22.13
1510	65	male	173	70	973	10.04
1511	62	male	168	70	690	14.95
1512	79	female	148	43	309	13.31
1513	78	female	148	45	223	23.17
1514	64	female	160	55	58	72.53
1515	54	female	158	55	243	20.12
1516	31	male	165	60	169	53.26
1517	64	male	160	63	564	14.79
1518	62	male	170	68	220	46.21
1519	75	male	168	57	382	15.46
1520	73	male	160	48	502	18.17
1521	66	male	165	60	264	13.73
1522	28	male	165	68	1276	16.26
1523	46	male	172	89	488	29.22
1524	60	female	150	52	746	11.37
1525	50	male	162	62	1120	12.1
1526	66	female	144	48	553	16.87
1527	63	male	174	60.17	687	23.97
1528	40	male	179	66	1230	6.5
1529	39	female	156	51	671	13.82
1530	48	male	164	68	112	83.62
1531	60	male	167	63	192	40.98
1532	46	male	163	74	215	32.1
1533	58	male	161.79	86	121	49.42
1534	38	female	158	55	768	18.26
1535	74	male	161	50	1073	18.11
1536	76	male	155	40	605	23.78
1537	56	female	155	49	332	12.55
1538	46	female	155	46	479	23.77
1539	57	female	156	55	392	9.99
1540	73	male	169	61	391	8.11
1541	65	male	165	47	737	26.13
1542	57	female	157	47	289	15.74
1543	50	female	158	52	421	24.74
1544	77	male	170		723	28.93
1545	49	male	166	66	452	31.38
1546	71	male	168	55	1056	9.66
1547	43	male	171	70	915	14.25
1548	54	female	155	53	528	44.65
1549	67	female	150	44	793	28.47
1550	27	male	175	73	184	63.72
1551	62	male	168	43	1104	23.98
1552	54	female	150	71	195	40.31
1553	49	male	168	63	946	7.97
1554	48	female	158	60	471	16.66
1555	62	male	156	58	190	27.68
1556	38	male	159	52	514	12.45
1557	28	female	157	56	269	33.85
1558	42	female	150	38	802	19.64
1559	36	male	169	66	310	45.19
1560	51	male	165	68	376	18.83
1561	24	female	165	65	520	14.61
1562	64	female	150	40	422	18.04
1563	23	female	160	46	591	28.01
1564	62	male	165	70	170	16.96
1565	72	female	141	50	387	9.47
1566	78	male	160	43	221	33.64
1567	43	male	170	67	700	54.65
1568	65	male	165	54	242	19.58
1569	42	female	155	61	317	17.23
1570	69	female	145	46	710	37.14
1571	63	female	154	62	500	74.05
1572	75	female	145	55	282	28.62
1573	50	male	165	59	726	11.55
1574	29	female	158	43	173	32.9
1575	23	male	174	70	102	101.68
1576	51	male	160	55	1194	26.77
1577	62	female	158	41	197	35.56
1578	54	female	169	65	203	54.26
1579	23	male	160	62	131	81.15
1580	47	male	172	56	234	51.44
1581	66	female	156	55	246	25.85
1582	47	male	165	61	825	75.44
1583	75	male	152	40	599	16.73
1584	38	female	158	65	942	15.47
1585	44	male	168	64	105	81.99
1586	50	male	169	75	225	18.63
1587	26	male	168	52	79	100.84
1588	84	male	168	75	372	20.36
1589	41	male	165	53	261	31.72
1590	61	male	173	72	1268	11.33
1591	34	male	171	52	302	33.42
1592	62	male	168	63	332	23.97
1593	52	male	170	72	971	7.74
1594	43	male	170	50	146	40.5
1595	63	male	158	50	1080	23.21
1596	32	male	168	57	2162	20.03
1597	47	male	172	81	210	35.08
1598	43	female	163	65	78	70.78
1599	65	female	150	43	275	17.74
1600	44	male	168	77	770	18.88
1601	57	male	170	64	192	44.38
1602	55	male	178	92	130	46.99
1603	52	female	160	51	970	21.2
1604	49	female	152	35	731	19.24
1605	37	male	168	61	743	31.12
1606	53	female	150	65	286	27.08
1607	71	female	141	45	371	13.03
1608	62	male	160	60	439	14.95
1609	32	female	150	41	665	6.45
1610	43	female	163	61	579	72.78
1611	61	female	152	50	390	33.91
1612	58	female	158	46	281	14.26
1613	47	female	157	52	179	28.36
1614	67	male	162	48	923	48.9
1615	51	male	170	75	729	12.74
1616	51	male	167	60	310	15.1
1617	76	female	160	41	230	30.87
1618	52	male	170	81	320	45.02
1619	45	male	165	62	161	46.47
1620	36	female	160	60	415	13.37
1621	43	female	148	48	123	51.08
1622	55	female	163	73	402	25.46
1623	40	male	176	55	454	47.28
1624	40	male	176	55	484	49.96
1625	64	male	165	67	448	27.85
1626	66	female	156	55	112	62.47
1627	56	male	175	77	772	21.71
1628	80	male	170	45	397	19.83
1629	59	male	167	54	391	14.07
1630	83	male	167	81	412	11.52
1631	47	male	173	87	331	30.52
1632	56	male	168	73	321	79.81
1633	31	male	170	72	1430	11.24
1634	68	male	165	43	508	36.87
1635	58	male	155	46	1156	45.98
1636	29	male	170	78	716	19.14
1637	40	female	160	63	427	22.15
1638	52	male	167	80	132	48.22
1639	64	male	170	70	249	30.58
1640	58	female	158	49	224	39.69
1641	70	male	165	65	125	41.77
1642	54	male	168	62	826	55.04
1643	73	female	150	63	389	14.66
1644	62	male	165	75	774	16.39
1645	78	male	170	55	379	24.64
1646	75	male	168	62	365	12.63
1647	53	female	150	50	639	6.91
1648	43	male	167	75	1040	8.04
1649	31	male	171	72	153	63.54
1650	53	female	158	54	336	42.31
1651	63	male	165	57	1483	4.68
1652	73	male	172	56	634	24.74
1653	65	male	160	46	442	39.12
1654	51	male			822	15.15
1655	67	female	150	50	554	17.93
1656	79	female	150	60.17	471	12.31
1657	44	male	170	70	761	15.61
1658	20	male	170	44	488	5.64
1659	43	female	150	63	900	11.84
1660	39	male	160	46	853	6.43
1661	39	male			1169	11.42
1662	56	male	158	50	653	17.33
1663	69	male	162	55	312	23.6
1664	73	male	166	71	283	23.86
1665	57	male	166	68	406	31.27
1666	47	male	176	73	150	39.9
1667	52	male	174	76	421	18.69
1668	70	female	157	60	906	9.31
1669	73	male	167	70	129	80.64
1670	64	female	150	52	417	38.83
1671	66	male	176	48	596	14.82
1672	27	male	169	72	216	33.94
1673	34	male	169	66	244	66.12
1674	68	male	165	57	677	11.58
1675	73	female	161	55	195	37.46
1676	54	female	164	57	251	28.24
1677	34	male	170	52	1180	27.36
1678	29	female	153	56	92	64.98
1679	57	female	145	90	148	30.08
1680	52	male	163	67	517	11.67
1681	68	male	158	46	580	10.32
1682	29	female	170	87	716	21.98
1683	65	female	151	57	231	20.78
1684	62	male	168	62	349	20.69
1685	60	female	150	55	104	45.55
1686	57	male	164	55	224	24.13
1687	35	female	160	105	438	22.46
1688	59	female	155	45	886	14.23
1689	70	male	168	70	1089	16.87
1690	82	male	175	70	444	11.96
1691	60	male	168	74	720	13.54
1692	39	female	161	60	180	45.19
1693	80	female	156	60	414	16.34
1694	51	male	170	81	933	10.01
1695	66	female	157	43	59	69.95
1696	65	male	170	70	320	13.86
1697	50	female	158	63	774	15.11
1698	62	male	165	67	829	13.84
1699	83	male	158	58	214	30.74
1700	82	male	160	67	753	16
1701	47	female	160	49	184	68.48
1702	50	female	158	60	280	67.36
1703	43	male	165	66	758	19.28
1704	68	female	150	50	481	8.34
1705	76	female	150	51	301	17.2
1706	49	female	158	47	388	14.7
1707	72	male	164	70	123	40.42
1708	55	female	160	55	97	103.91
1709	19	male	180	69	618	35.08
1710	26	male	169	56	681	9.26
1711	38	female	158	58	1080	11.73
1712	27	male	170	80	767	18.92
1713	46	male	164	67	1037	9.82
1714	24	male	172	68	784	22.3
1715	53	male	164	50	426	28.83
1716	76	male	168	65	200	36.97
1717	49	male	168	61	673	19.06
1718	35	female	154	50	380	20.57
1719	58	male	155	60.17	256	28.06
1720	78	male	167	83	500	21.43
1721	51	male	165	71	113	38.34
1722	24	male	170	57	275	40.94
1723	47	female	152	46	187	25.04
1724	44	female	154	63	89	54.51
1725	69	male	165	56	943	26.48
1726	58	male	166	58	300	29.67
1727	65	female	154	47	176	22.13
1728	54	male	168	77	387	18.22
1729	27	male	179	89	280	39.53
1730	51	female	155	50	154	63.73
1731	53	female	160	67	246	31.68
1732	47	female	156	51	236	24.66
1733	52	male	165	67	128	54.97
1734	73	male	165	53	276	16.33
1735	28	male	174	72	109	66.23
1736	46	male	160	45	1206	7.89
1737	34	male	170	76	396	27.76
1738	48	male	165	100	692	13.59
1739	72	female	160	81	173	15.88
1740	50	female	150	38	314	31.23
1741	48	female	158	51	713	7.77
1742	53	female	150	77	71	77.46
1743	54	male	165	62	368	44
1744	24	male	175	55	352	36.48
1745	63	female	160	55	504	25.41
1746	69	male	162	60	226	28.36
1747	66	male	161.79	60.17	622	26.12
1748	71	female	158	56	114	52.12
1749	56	male	163	71	125	55.18
1750	77	male	150	53	581	13.28
1751	45	male	170	70	1068	32.94
1752	74	female	154	54	451	6.86
1753	22	male	174	72	690	40.75
1754	50	male	170	61	1304	8.59
1755	35	male	171	53	870	9.29
1756	69	male	168	49	235	39.47
1757	40	male	173	80	279	29.42
1758	51	male	155	64	908	32.65
1759	54	male	167	76	715	7.51
1760	42	male	170	74	155	40.89
1761	47	female	150	54	133	47.48
1762	48	female	150	52	309	40.49
1763	22	female	160	55	839	17.59
1764	40	female	162	45	626	29.42
1765	72	male	161	55	302	22.11
1766	59	male	167	70	298	24.89
1767	73	male	162	58	166	12.21
1768	30	male	176	85	1045	9.37
1769	39	male	168	67	1898	13.78
1770	50	male	162	56	481	19.12
1771	48	female	155	55	353	43.82
1772	74	male	170	75	633	3.12
1773	68	male	172	62	303	40.89
1774	61	male	150	52	443	17.5
1775	34	male	180	52	148	82.23
1776	65	male	160	59	401	27.4
1777	78	female	155	51	695	15.77
1778	50	female	169	54	1139	6.39
1779	23	male	173	80	169	72.99
1780	24	male	176	53	393	46.11
1781	32	female	157	53	351	55.16
1782	43	female	152	46	709	20.17
1783	56	male	171	71	874	17.79
1784	45	female	156	65	581	16.21
1785	52	male	165	62	844	13.91
1786	62	female	152	39	377	30.81
1787	52	male	167	69	133	44.5
1788	65	female	158	66	492	14.85
1789	61	female	163	61	491	28.68
1790	49	male	172	71.5	1123	18.43
1791	35	female	155	47	144	48.03
1792	64	female	165	74	541	17.81
1793	67	male	163	52	346	14.89
1794	46	male	165	59	248	38.43
1795	80	male	170	76	607	33.58
1796	33	male	169	65	434	24.48
1797	45	male	170	46	763	31.05
1798	69	female	156	53	453	16.14
1799	34	female	156	53	336	20.47
1800	57	male	155	58	323	12.27
1801	52	male	172	55	138	83.08
1802	66	male	162	75	537	32.57
1803	21	male	160	60	140	78.44
1804	65	female	158	69	601	12.21
1805	62	male	165	77	443	27.96
1806	27	female	163	66	1426	8.12
1807	48	female	154	63	708	5.97
1808	40	female	150	45	817	10.36
1809	44	female	158	60	342	44.53
1810	58	female	148	44	536	12.71
1811	64	male	159	58	703	17.26
1812	58	male	158	62	320	33.5
1813	42	male	178	81	253	27.82
1814	42	male	170	60	898	7.07
1815	52	male	168	62		16.12
1816	50	male	165	58		14.4
